# Supplementary material for: A Kinesin Vdkin2 Required for Vacuole Formation, Mycelium Growth, and Penetration Structure Formation of Verticillium dahliae
Source: J Fungi (Basel). 2022 Apr 12;8(4):391. doi: 10.3390/jof8040391 (PMC9030024; doi:10.3390/jof8040391)
Supplement: Supplementary file 1 [file jof-08-00391-s001.zip]

Archive with 1 entries (1 files):
- jof-1597028-supplementary.pdf
